# Supplementary material for: Anti-SARS-CoV-2 receptor-binding domain antibody evolution after mRNA vaccination
Source: Nature. 2021 Oct 7;600(7889):517–22. doi: 10.1038/s41586-021-04060-7 (PMC8674133; doi:10.1038/s41586-021-04060-7)
Supplement: Supplementary file 2 — Summary of cohort characteristics. [file 41586_2021_4060_MOESM2_ESM.xlsx]

## Sheet: Sheet1
	SI Table 1. Cohort characteristics
					Age (years)		Sex (F/M)				Vaccination time line (days)										Serological parameters
									Vaccine platform (Moderna : Pfizer-BioNTech)						2nd dose to Boost (1.3m) visit *		2nd dose to Initial (1.3m) visit *		2nd dose to Follow-up (5m) visit		ELISA binding to RBD (AUC)															Neutralization (NT50)
			n								1st to 2nd dose		1st dose to Prime visit								IgG (Prime)	IgG (Boost/1.3m)	IgG (Initial/1.3m)	IgG (F/u / 5m)		IgM (Prime)	IgM (Boost/1.3m)	IgM (Initial/1.3m)	IgM (F/u / 5m)		IgA (Prime)	IgA (Boost/1.3m)	IgA (Initial/1.3m)	IgA (F/u / 5m)		(Prime)	(Boost/1.3m)	(Initial/1.3m)	(F/u / 5m)
	Prime-boost cohort ‡		26		32		13/13		6 : 20		21		18	#NUM!	34.5	#NUM!	-		-		37145	216184	-	-		1832	2015.5	-	-		1032.15	773.375	-	-		232.526	2354.58	-	-
					(23-78)						(21-31)		(13-27)		(16-49)
	Longitudinal follow-up only cohort §		6		39.5		2/4		2 : 4		21.5		-	#NUM!	-	#NUM!	74.5		172.5		-		539548	110852		-		2443.5	2123.5		-		1597.5	1514.5		-		938.849	433.046
					(35-50)						(20-28)						(21-123)		(125-198)
	Prime-boost individuals with longitudinal follow-up ¶		22		32		11/11		5 : 17		21		17	#NUM!	35	#NUM!	-		155		36779	181343	-	43650		1874	2006	-	1641		998.3	729.15	-	302.25		179.159	2275.85	-	253.409
					(23-78)						(21-31)		(13-27)		(16-49)				(131-172)
	‡ = All study participants for whom both samples after the 1st dose ("Prime") and the 2nd dose ("Boost") were available.
	§ = Study participants for whom a "Prime" timepoint was not available, but a longitudinal "Follow-up" timepoint (5 months) was.
	¶ = A subgroup of the Prime-boost cohort (‡) for whom an additional longitudinal "Follow-up" sample (5m) was available.
	* Unless specified otherwise, for all analyses througout the manuscript the "Boost" timepoint of individuals from the "Prime-boost cohort" (‡) and the "Initial visit" timepoint of participants without a "Prime" timepoint (§) are pooled, and this combined timepoint is referred to as "1.3 months" (indicated in brackets here).
	Reported data are median (range) unless stated otherwise
