# Supplementary material for: Anti-SARS-CoV-2 receptor-binding domain antibody evolution after mRNA vaccination
Source: Nature. 2021 Oct 7;600(7889):517–22. doi: 10.1038/s41586-021-04060-7 (PMC8674133; doi:10.1038/s41586-021-04060-7)
Supplement: Supplementary file 3 — Summary of individual participant characteristics. [file 41586_2021_4060_MOESM3_ESM.xlsx]

## Sheet: Sheet1
	SI Table 2. Individual participant characteristics
									Ethnicity								COVID-19 history §														Serological parameters
											Study subgroup										Vaccination time line (days)										ELISA binding to RBD (AUC)															Neutralization (NT50)
	ID		Age (years)		Sex		Race				Previously published cohort ‡		Prime-boost cohort ¶		Longitudinal follow-up †				Vaccine platform received		1st to 2nd dose		1st dose to Prime visit ¶		2nd dose to Boost (1.3m) visit ¶		2nd dose to Initial (1.3m) visit *		2nd dose to Follow-up (5m) visit †		IgG (Prime)	IgG (Boost/1.3m)	IgG (Initial/1.3m)	IgG (F/u / 5m)		IgM (Prime)	IgM (Boost/1.3m)	IgM (Initial/1.3m)	IgM (F/u / 5m)		IgA (Prime)	IgA (Boost/1.3m)	IgA (Initial/1.3m)	IgA (F/u / 5m)		(Prime)	(Boost/1.3m)	(Initial/1.3m)	(F/u / 5m)
	C001		38		F		Caucasian		Non-Hispanic		Yes		-		Yes		No		Pfizer-BioNTech		22		-		-		35		133		-	-	633545	127543		-	-	1317	886.7		-	-	1443	1034		-	-	1329.37	495.8
	C002		41		M		Caucasian		Non-Hispanic		Yes		-		Yes		No		Pfizer-BioNTech		21		-		-		79		177		-	-	35161	17082		-	-	452.4	166.3		-	-	753.5	1016		-	-	160.422	76.4543
	C003		41		M		Caucasian		Non-Hispanic		Yes		-		Yes		No		Moderna		28		-		-		21		125		-	-	783904	197507		-	-	70230	23201		-	-	7274	4602		-	-	1946.04	838.352
	C004		37		M		Caucasian		Non-Hispanic		Yes		-		Yes		No		Pfizer-BioNTech		21		-		-		70		170		-	-	645627	94161		-	-	1381	1090		-	-	1752	2589		-	-	444.444	144.311
	C005		50		M		Black		Non-Hispanic		-		-		Yes		No		Moderna		28		-		-		91		175		-	-	445552	139062		-	-	4429	3954		-	-	3251	1904		-	-	1892.8	481.513
	C006		65		M		Caucasian		Non-Hispanic		-		Yes		Yes		No		Pfizer-BioNTech		21		16		22		-		146		13511	130147		12749		1177	756	-	182.7		358	456.3	-	85.27		26.1925	1564.12	-	57.0751
	C007		27		M		Caucasian		Non-Hispanic		-		Yes		Yes		No		Pfizer-BioNTech		21		15		37		-		141		39212	148177		21973		2966	2025	-	720.9		1066	493.65	-	475.3		179.159	1377.15	-	266.715
	C008		54		F		Caucasian		Non-Hispanic		-		Yes		Yes		No		Pfizer-BioNTech		21		15		35		-		141		10879	235084		29380		1272	1899	-	1138		195	729.15	-	205.5		55.1621	3142.21	-	460.443
	C009		32		F		Caucasian		Hispanic		-		Yes		Yes		No		Pfizer-BioNTech		21		15		36		-		141		12388	262824		45390		442.5	932.3	-	710.3		132.9	319.85	-	66.93		54.9195	2275.85	-	290.132
	C010		66		F		Caucasian		Non-Hispanic		-		Yes		Yes		No		Pfizer-BioNTech		21		14		34		-		146		15883	226006		29200		869.6	1019	-	1059		2519	816.15	-	300.2		59.0344	3456.1	-	170.874
	C011		73		F		Caucasian		Non-Hispanic		-		Yes		Yes		No		Moderna		28		15		28		-		131		16811	206362		40185		813	3004	-	1529		441.4	1146.5	-	323.8		65.45	2390.36	-	525.256
	C012		30		F		Caucasian		Non-Hispanic		-		Yes		Yes		No		Moderna		28		15		22		-		137		47359	676898		137867		1674	1984	-	3052		2178	9285	-	1224		232.927	5062.14	-	2171.89
	C014		35		M		Caucasian		Non-Hispanic		-		Yes		Yes		No		Pfizer-BioNTech		21		20		38		-		172		37511	260789	-	41093		2057	1647	-	1988		998.3	726.5	-	164.15		266.631	2318.8	-	152.996
	C015		27		M		Caucasian		Hispanic		-		Yes		Yes		No		Pfizer-BioNTech		21		16		42		-		168		7435	123798	-	37405		671.4	481.6	-	771.8		198.9	216.1	-	157.5		30.3987	1090.16	-	81.0013
	C016		32		M		Caucasian		Hispanic		-		Yes		Yes		No		Moderna		29		16		18		-		137		95414	1.43979e+06	-	300385		3776	12465	-	8152		3247	12031.5	-	2273		761.807	13566.9	-	4441.48
	C017		25		M		Caucasian		Non-Hispanic		-		Yes		-		No		Pfizer-BioNTech		21		19		21		-		-		89654	556212	-	-		2904	4371	-	-		2298	4057	-	-		326.551	4459.2	-	-
	C018		24		F		Caucasian		Non-Hispanic		-		Yes		Yes		No		Pfizer-BioNTech		21		19		48		-		172		30863	147258	-	68447		1471	1886	-	2603		396.5	328.7	-	221.65		57.7241	1300.36	-	94.6466
	C019		34		M		Caucasian		Non-Hispanic		-		Yes		Yes		No		Pfizer-BioNTech		21		19		34		-		146		15734	111701	-	17140		2477	385.9	-	1314		164.8	204.95	-	62		120.981	2054.69	-	179.064
	C020		39		F		Caucasian		Non-Hispanic		-		Yes		-		No		Moderna		29		21		45		-		-		49553	395650	-	-		1393	4561	-	-		5075	7189	-	-		535.098	5995.91	-	-
	C021		37		F		Caucasian		Non-Hispanic		-		Yes		Yes		No		Pfizer-BioNTech		21		20		28		-		168		45417	110239	-	52542		4116	3570	-	1753		1765	730.6	-	424.75		745.503	1587.46	-	100.667
	C022		31		M		Caucasian		Non-Hispanic		-		Yes		-		No		Pfizer-BioNTech		21		19		43		-		-		22872	311110	-	-		1894	2596	-	-		346.2	254.3	-	-		166.326	2616.63	-	-
	C023		78		F		Caucasian		Non-Hispanic		-		Yes		Yes		No		Pfizer-BioNTech		21		13		30		-		155		3274	80094	-	27944		2244	2355	-	1009.5		219.8	450.7	-	107.545		10	1067.92	-	73.791
	C025		25		F		Caucasian		Non-Hispanic		-		Yes		Yes		No		Moderna		28		24		17		-		151		133147	137987	-	44010		35618	38415	-	16786		1346	1263	-	304.3		2265.85	2769.34	-	253.254
	C026		32		M		Caucasian		Non-Hispanic		-		Yes		Yes		No		Moderna		28		17		16		-		157		70087	399259	-	101014		1790	2849	-	2280		1703	2659	-	237.35		265.681	3221.53	-	768.603
	C028		25		M		Caucasian		Hispanic		-		Yes		Yes		No		Pfizer-BioNTech		21		20		41		-		168		36779	181343	-	42554		1874	1345	-	1073		1251	1150	-	593.5		283.206	1617.35	-	194.27
	C029		58		F		Caucasian		Non-Hispanic		-		Yes		Yes		No		Pfizer-BioNTech		21		20		49		-		166		16171	71405	-	43290		2850	3266	-	3945		380.4	3985	-	946.45		60.8513	1189.52	-	115.347
	C030		35		F		Caucasian		Non-Hispanic		-		-		Yes		No		Pfizer-BioNTech		20		-		-		123		198		-	-	199671	65532		-	-	3506	3157		-	-	1373	1125		-	-	548.332	384.579
	C031		26		M		Caucasian		Non-Hispanic		-		Yes		Yes		No		Pfizer-BioNTech		21		17		37		-		165		69918	358332	-	153371		890.4	942.5	-	1350.4		1450	1501	-	320.55		705.375	3052.71	-	561.367
	C032		28		M		Caucasian		Non-Hispanic		-		Yes		Yes		No		Pfizer-BioNTech		21		17		45		-		161		44309	149786	-	69651		3226	3891	-	2025		2045	2171	-	1763		288.531	1753.55	-	449.702
	C033		27		M		Caucasian		Non-Hispanic		-		Yes		Yes		No		Pfizer-BioNTech		21		21		42		-		169		61376	128348	-	61183		1762	2006	-	3570.5		1625	526.7	-	307.1		232.125	960.419	-	253.565
	C034		39		F		Caucasian		Hispanic		-		Yes		-		No		Pfizer-BioNTech		24		22		31		-		-		32727	477208	-	-		523.6	1535	-	-		855.5	914.7	-	-		512.676	5539.16	-	-
	C035		23		F		Caucasian		Non-Hispanic		-		Yes		Yes		No		Pfizer-BioNTech		31		27		31		-		155		49598	465562	-	80484		2835	2235	-	2537		725.9	522.3	-	288.05		375.331	4925.35	-	490.979
	Sx = symptoms
	‡ = published as Wang, Z., Schmidt, F., Weisblum, Y. et al. mRNA vaccine-elicited antibodies to SARS-CoV-2 and circulating variants. Nature 592, 616–622 (2021). https://doi.org/10.1038/s41586-021-03324-6
	§ = Positive COVID-19 history either through unambiguos clinical history as determined by the clinical investigator or verified through nucleid acid amplification/antigen detection at the time of infection; or through serology testing
	¶ = Study visits following the 1st dose are indicated as "Prime" and a subsequent study visit following the 2nd dose as "Boost", respectively. Unless specified otherwise, for all analyses througout the manuscript the "Boost" timepoint of individuals from the "Prime-boost cohort" is pooled with the "Initial visit" timepoint of participants for whom a "Prime" timepoint was not available ("Longitudi…
	* = "Initial visit" refers to the post-boost visit of individuals for whom a "Prime" timepoint was not available ("Longitudinal follow-up" only). Unless specified otherwise, for all analyses througout the manuscript the "Boost" timepoint of individuals from the "Prime-boost cohort" is pooled with the "Initial visit" timepoint of participants for whom a "Prime" timepoint was not available ("Longit…
	† = Longitudinal follow-up ("F/u") indicates an additional visit between 4-6 months after vaccination for individuals who were either enrolled in the prime-boost cohort or participated in an initial study visit after having received both doses
	Reported data are median (range) unless stated otherwise
