# Supplementary material for: Anti-SARS-CoV-2 receptor-binding domain antibody evolution after mRNA vaccination
Source: Nature. 2021 Oct 7;600(7889):517–22. doi: 10.1038/s41586-021-04060-7 (PMC8674133; doi:10.1038/s41586-021-04060-7)
Supplement: Supplementary file 4 — Half-maximal neutralization titres (NT50 values) of plasma against different mutant SARS-CoV-2 pseudoviruses, for paired samples from participants 1.3 and 5 months after the second vaccination. [file 41586_2021_4060_MOESM4_ESM.xlsx]

## Sheet: SI Table 3
	SI Table 3. Half-maximal neutralization titers (NT50s) of plasma from participants 1.3 months and 5 months after vaccination
			R683G		B.1.351 (R683G)		B.1.1.7 (R683G)		B.1.526 (R683G)		P.1 (R683G)		B.1.617.2 (R683G)
		ID	1.3m	5m	1.3m	5m	1.3m	5m	1.3m	5m	1.3m	5m	1.3m	5m
		C001	6326.5	2004.3	846.4	870.7	3995	2397	5875.5	3776.7	5784.2	2268.4	3118	1972
		C002	672.6	692.1	478.2	667.6	1184.6	893.5	1149.1	927.7	1030.1	796.6	877.5	779
		C003	5753.3	3399	2415	2102.3	6012.5	3712	14393.5	4768.3	9386.8	5020.7	5212.5	2621.5
		C004	1578	1078.5	1158.8	1118.7	1773	1465	3489.7	1895.5	2829.4	1462.3	1621	982.4
		C005	3202.7	1193.7	1545.6	955.1	3148	1327.7	6590.5	2165	4475.3	2021.7	2673.5	1124.9
		C030	4374.3	2013.4	705.3	436	1988.6	1141	2748.1	1401.8	2162.4	1082.9	1180.4	382.9
		C006	5231.5	1564.5	697.9	317.1	2211	708.5	3975.5	1058.5	3534	761.7	1499.5	360.4
		C007	6157	2451.5	1966.5	834.1	4241.5	1843.5	5652	1832.5	5389	2681	2467.5	955.2
		C008	6316	1587	1238.5	236	2880	941	4106.5	1031.9	5561	1899	2122	567.6
		C009	5123	1762.5	1355	657.6	3691	1409	4031	1309	3965	2519.5	1691.5	790.3
		C010	8130	1414.7	366.5	178.3	1156.3	417.5	3444.8	920.4	3698.3	1423.9	969.3	217.6
		C011	7268.5	1626.1	286.2	119.7	1512.5	455.8	3654.9	895.2	2605.8	696.2	1136	294.7
		C012	22682.5	8500	4819	2080.5	14969	5006.5	15657	5164	10437	5925.5	6909	3037.5
		C016	64540.5	11323.5	12219	2959	44768	8692	42821.5	7467	29359	6892.5	19314.5	5102.5
		C019	6773.2	1435.3	84.6	97.2	1392.9	564.5	3357.9	948.4	1581.7	500.8	689	248.6
