# Supplementary material for: Anti-SARS-CoV-2 receptor-binding domain antibody evolution after mRNA vaccination
Source: Nature. 2021 Oct 7;600(7889):517–22. doi: 10.1038/s41586-021-04060-7 (PMC8674133; doi:10.1038/s41586-021-04060-7)
Supplement: Supplementary file 7 — RBD binding (EC50) and neutralization (IC50) of shared clones of recombinant antibodies isolated after vaccination. [file 41586_2021_4060_MOESM7_ESM.xlsx]

## Sheet: SI Table 6
	SI Table 6. Binding and neutralization of shared clones isolated after vaccination.
	cohort		participant	Prime			1.3m post boost			5m post boost				Prime		1.3m post boost		5m post boost
				ID	IC50 [ng/ml]	IC90 [ng/ml]	ID	IC50 [ng/ml]	IC90 [ng/ml]	ID	IC50 [ng/ml]	IC90 [ng/ml]		ID	EC50 [ng/ml]	ID	EC50 [ng/ml]	ID	EC50 [ng/ml]
	prime-boost cohort		C017	C2109	848.907	1000	C2166	763.621	1000					C2109	1.84	C2166	2.027
				C2110	118.118	1000	C2167	79.7634	768.85					C2110	2.563	C2167	2.123
				C2112	1000	1000	C2168	1000	1000					C2112	2.197	C2168	2.302
				C2181	1000	1000	C2182	1000	1000					C2181	1.812	C2182	1.46
				C2183	1000	1000	C2184	1000	1000					C2183	1.929	C2184	1.657
			C034	C2123	39.5235	530.916	C2067	1000	1000					C2123	2.19	C2067	24.17
				C2124	1000	1000	C2069	n.d.	n.d.					C2124	1.853	C2069	n.d.
				C2057	1000	1000	C2060	1000	1000					C2057	1.49	C2060	1.96
				C2141	1000	1000	C2063	1000	1000					C2141	3.15	C2063	2.4
				C2058	1000	1000								C2058	1.473
				C2056	1000	1000	C2064	1000	1000					C2056	7.833	C2064	2.22
			C012	C2035	1000	1000	C2046	366.066	1000					C2035	2.34	C2046	1.67
				C2033	23.6677	179.794	C2037	55.6998	389.907					C2033	1.65	C2037	2.538
				C2034	1000	1000	C2036	1000	1000					C2034	4.964	C2036	6.277
							C2051	4.10286	27.2822	C2394	2.84054	18.0635				C2051	1.706	C2394	1.947
				C2395	22.5698	215.936				C2396	10.6936	65.7231		C2395	2.047			C2396	1.77
				C2475	1000	1000				C2476	1000	1000		C2475	2.2615			C2476	1.8925
			C006	C2013	895.654	1000	C2206	1000	1000					C2013	1.911	C2206	2.247
				C2207	1000	1000	C2208	249.022	1000					C2207	3.472	C2208	2.496
				C2209	44.4548	1000	C2210	244.266	1000					C2209	1.455	C2210	1.444
							C2430	13.1464	899.083	C2431	6.67237	43.2548						C2431	2.608
							C2465	26.7139	1000	C2464	4.64794	12.5351						C2464	1.71
							C2467	1000	1000	C2466	1000	1000						C2466	1.79
			C011	C2017	1000	1000	C2331	1000	1000					C2017	1.89	C2331	2.961
				C2019	127.291	808.756	C2319	4.79959	35.7726					C2019	2.791	C2319	2.791
				C2307	96.388	729.474	C2329	5.68342	60.6949					C2307	2.563	C2329	2.013
				C2308	289.075	1000	C2318	115.741	683.794					C2308	6.547	C2318	2.652
				C2309	1000	1000	C2330	1000	1000					C2309	10.61	C2330	6.61
				C2311	1000	1000	C2314	1000	1000					C2311	3.306	C2314	3.709
			C016	C2022	57.9451	347.798	C2219	28.8424	262.42					C2022	2.13	C2219	1.997
				C2025	47.4586	346.823	C2220	23.8559	181.857					C2025	2.02	C2220	2.088
				C2222	63.0431	292.311	C2223	17.1561	83.4766					C2222	2.089	C2223	2.452
				C2224	334.042	1000	C2225	3.88125	27.3116					C2224	2.992	C2225	2.488
				C2226	34.6178	258.4	C2227	35.8061	178.835					C2226	1.881	C2227	2.142
				C2024	1000	1000				C2406	888.388	1000		C2024	2.99			C2406	3.16
							C2232	9.82832	87.612	C2460	6.92727	48.3731				C2232	1.709	C2460	1.891
							C2407	1000	1000	C2408	1000	1000				C2407	1.404	C2408	1.289
							C2459	198.887	1000	C2409	172.499	1000				C2459	3.522	C2409	2.357
							C2470	501.456	1000	C2471	346.032	1000				C2470	1.411	C2471	1.658
							C2472	n.d.	n.d.	C2473	2.07142	143.333				C2472	n.d.	C2473	1.47795
	longitudinal follow-up		C001				C817	1000	1000	C1167	1000	1000				C817	3.4	C1167	1.76
							C1168	1000	1000	C1169	1000	1000				C1168	4.68	C1169	2.49
							C1174	1000	1000	C1175	n.d.	n.d.				C1174	2.1	C1175	n.d.
							C2483	1000	1000	C2478	1000	1000				C2483	3.3945	C2478	3.9505
							C1263	434.11	1000	C2479	477.315	1000				C1263	2.836	C2479	1.92
			C002				C1206	12.4553	55.2136	C1207	6.42791	144.689				C1206	2.49	C1207	2.013
							C1210	141.394	1000	C1211	95.3717	1000				C1210	2.831	C1211	2.802
							C1212	7.3236	118.557	C1213	25.7541	102.696				C1212	2.924	C1213	2.046
			C003				C829	538.526	1000	C1187	522.083	1000				C829	1.956	C1187	2.836
							C830	1000	1000	C1188	1000	1000				C830	3.814	C1188	3.81
							C1205	10.6634	50.6948	C1189	15.2516	55.5147				C1205	2.493	C1189	2.312
							C828	27.9572	114.545	C2468	n.d.	n.d.				C828	27.9572	C2468	n.d.
			C005				C1315	143.862	1000	C1334	214.217	1000				C1315	4.08	C1334	3.16
							C1316	1000	1000	C1330	480.742	1000				C1316	3.05	C1330	3.062
							C1317	345.095	1000	C1335	42.3789	1000				C1317	2.621	C1335	2.608
							C1312	158.714	1000	C1332	8.67972	111.045				C1312	2.932	C1332	2.363
							C1313	1000	1000	C1331	1000	1000				C1313	3.06	C1331	2.401
							C1314	259.085	1000	C1333	155.311	1000				C1314	3.106	C1333	2.888
							C1358	1000	1000	C1339	n.d.	n.d.				C1358	2.598	C1339	n.d.
							C1359	25.637	127.813	C1344	18.1399	89.4846				C1359	2.733	C1344	2.62
			C030				C1287	9.65126	33.6533	C1302	4.71204	31.1036				C1287	2.29	C1302	1.655
