# Supplementary material for: Anti-SARS-CoV-2 receptor-binding domain antibody evolution after mRNA vaccination
Source: Nature. 2021 Oct 7;600(7889):517–22. doi: 10.1038/s41586-021-04060-7 (PMC8674133; doi:10.1038/s41586-021-04060-7)
Supplement: Supplementary file 8 — Neutralization activity of recombinant antibodies against mutant SARS-CoV-2 pseudoviruses, in antibodies isolated after the prime and 1.3 months after the boost vaccination. [file 41586_2021_4060_MOESM8_ESM.xlsx]

## Sheet: SI Table 7
	SI Table 7. Neutralization activity of mAbs against mutant SARS-CoV-2 pseudoviruses - antibodies isolated after prime and 1.3 mo. post-boost vaccination
			IC50 (ng/ml)
			wt	R683G		R346S	K417N	N440K	A475V	E484K R683G	Q493R	N501Y	KEN R683G	L452R E484Q R683G
	Prime	C2159	12.2206	6.2193		9.05731	3.31123	11.1854	8.84107	627.146	17.0756	20.568	211.961	36.9177
		C2029	25.0962	7.58905		>1000	5.87786	22.9693	19.4763	1.77194	14.6431	57.7274	1.57503	>1000
		C2139	46.0286	25.4034		33.0421	>1000	48.6685	>1000	153.614	>1000	>1000	>1000	105.071
		C2033	46.1793	25.8493		31.9922	>1000	41.4137	868.437	79.452	183.407	668.18	>1000	52.0631
		C2209	52.6279	26.6938		40.6576	12.4808	48.2017	214.002	107.272	341.853	214.927	58.8072	43.9624
		C2020	65.8171	37.8463		164.019	>1000	53.4523	71.5446	131.314	>1000	118.958	>1000	83.7111
		C2221	69.2701	26.4		47.5705	>1000	58.8396	>1000	355.182	>1000	46.3341	>1000	123.968
		C2019	88.5244	96.2541		>1000	25.4893	90.8177	70.106	726.395	92.2769	125.515	380.319	>1000
		C2110	118.373	106.604		92.5676	>1000	109.916	797.361	254.932	197.99	301.487	>1000	218.343
		C2018	118.937	37.2403		55.3822	33.3543	110.807	98.0158	284.461	123.774	135.763	139.998	>1000
		C2022	153.389	61.5892		114.477	>1000	130.526	>1000	247.679	358.716	162.785	>1000	139.156
		C2113	348.41	127.84		242.403	166.847	267.078	347.903	>1000	922.299	339.41	>1000	>1000
		C2149	376.83	178.616		259.269	>1000	331.24	>1000	724.751	>1000	>1000	>1000	607.981
		C2026	433.119	25.5898		258.108	400.097	350.494	925.734	188.022	368.035	387.094	190.08	147.343
		C2150	591.05	57.5193		672.892	496.911	413.742	783.844	240.781	406.362	543.232	202.133	199.14
		C2013	593.253	204.631		391.009	>1000	484.295	117.933	>1000	>1000	>1000	>1000	>1000
		C2185	670.644	116.064		440.038	239.117	494.557	818.185	412.78	759.66	485.433	246.736	251.079
		C2004	722.544	117.392		529.527	521.058	468.692	>1000	400.133	496.245	927.976	318.238	345.128
		C2140	840.882	124.357		706.886	839.476	778.22	>1000	648.692	866.707	815.466	481.713	497.79
		C2109	1000	198.675		572.593	825.042	336.899	>1000	959.977	762.204	620.207	691.655	464.688
			IC50 (ng/ml)
			wt	R683G		R346S	K417N	N440K	A475V	E484K R683G	Q493R	N501Y	KEN R683G	L452R E484Q R683G
	Boost - 1.3 mo.	C2039	1.88948	0.490678		1.03775	0.690123	1.18851	0.959164	>1000	1.43239	2.34139	>1000	>1000
		C2237	6.72959	0.698488		3.83165	2.25614	4.70318	3.815	342.398	9.05732	4.49059	815.755	>1000
		C2049	10.0424	5.15057		7.12981	319.946	9.61902	65.4633	10.9322	17.4878	12.8189	>1000	7.22767
		C2065	11.5997	9.80333		>1000	4.03301	11.0938	6.43735	387.667	9.62538	11.1245	123.435	>1000
		C2319	13.3152	6.29126		8.7056	>1000	10.1937	131.202	7.70386	28.3999	297.342	>1000	8.46849
		C2175	17.5887	4.89999		12.0975	5.08396	14.1969	7.9748	506.142	>1000	17.5455	347.026	23.5217
		C2219	20.7292	9.79875		13.0208	5.19552	19.4455	35.0996	>1000	369.601	13.7222	>1000	>1000
		C2227	48.265	28.4719		94.8093	20.5678	45.0089	36.7761	>1000	8.69724	>1000	>1000	14.3171
		C2047	49.0568	40.3848		145.243	>1000	48.844	53.1796	168.647	>1000	96.8051	>1000	123.378
		C2045	51.9687	41.1525		46.4006	>1000	61.0566	375.825	62.9441	>1000	60.2807	>1000	76.3789
		C2188	90.8455	45.7338		64.2512	>1000	56.5799	743.382	134.827	>1000	>1000	>1000	119.56
		C2037	148.058	74.0572		53.1026	32.7399	87.9945	103.444	378.304	147.482	157.357	246.377	>1000
		C2228	178.436	145.863		124.059	70.2133	132.165	>1000	770.503	>1000	197.861	886.314	785.333
		C2167	200.408	140.137		156.424	13.5994	144.194	143.039	287.915	233.52	183.265	28.3931	243.627
		C2318	351.888	126.521		262.078	113.711	241.707	335.914	286.414	311	477.815	244.786	231.353
		C2210	366.182	145.671		236.945	188.609	270.471	297.075	382.575	333.236	276.085	381.658	362.991
		C2317	429.182	549.932		>1000	105.478	296.599	282.129	>1000	305.628	387.515	>1000	>1000
		C2172	451.581	245.968		324.046	213.982	257.326	>1000	363.548	>1000	486.918	>1000	199.722
		C2070	583.96	532.71		856.24	260.668	528.975	709.598	884.318	629.734	802.54	838.809	578.247
		C2321	843.861	254.334		>1000	648.885	>1000	627.148	400.124	316.496	693.444	445.197	>1000
