# Supplementary material for: Anti-SARS-CoV-2 receptor-binding domain antibody evolution after mRNA vaccination
Source: Nature. 2021 Oct 7;600(7889):517–22. doi: 10.1038/s41586-021-04060-7 (PMC8674133; doi:10.1038/s41586-021-04060-7)
Supplement: Supplementary file 9 — Neutralization activity of recombinant antibodies against mutant SARS-CoV-2 pseudoviruses, in clonal pairs of antibodies isolated at 1.3 and 6.2 months after infection, as well as 1.3 and 5 months after the second vaccination. [file 41586_2021_4060_MOESM9_ESM.xlsx]

## Sheet: SI Table 8
	SI Table 8. Neutralization activity of mAbs against mutant SARS-CoV-2 pseudoviruses - Clonal pairs isolated at 1.3 and 6.2 months after infection as well as 1.3 and 5 months after vaccination
								CONVALESCENT INDIVIDUALS										VACCINATED INDIVIDUALS
			IC50 (ng/ml)															IC50 (ng/ml)
		ID	wt	R683G	R346S	K417N	N440K	A475V	R683G E484K	Q493R	N501Y	KEN	R683G L452R E484Q	R683G L452R T478K			ID	wt	R683G	R346S	K417N	N440K	A475V	E484K R683G	Q493R	N501Y	KEN R683G	L452R E484Q R683G	L452R T478K R683G
	1.3m	C516	1.72116	0.494003	2.3779	1.88952	2.49661	1.93538	>1000	307.992	3.06656	>1000	>1000	>1000		1.3m	C1287	15.0396	1.87588	8.55605	4.35292	11.4733	3.63093	3.26824	9.25562	6.11783	58.1658	2.12792	1.47818
	6.2m	C502	2.6537	0.301624	4.01195	2.56473	2.41273	2.40173	>1000	3.09535	3.86309	>1000	>1000	8.66361		5m	C1302	12.8116	0.386466	5.95081	25.6019	7.3411	3.9533	2.51716	8.98191	6.24984	307.661	1.66418	1.57831
	1.3m	C058	1.96582	0.651872	5.25252	4.6391	3.61924	3.26656	>1000	85.0935	6.10937	>1000	897.607	1.67495		1.3m	C1205	15.9986	1.2876	8.59733	227.276	9.58778	9.32681	166.604	16.4045	14.0716	>1000	33.4617	2.13621
	6.2m	C057	0.919491	0.279158	1.98544	1.64591	1.0913	0.966464	887.088	3.2381	1.35572	>1000	0.625493	0.526418		5m	C1189	18.0028	1.32365	11.0776	13.5373	10.7695	7.31973	8.97406	13.2028	10.7832	727.08	2.78385	1.63347
	1.3m	C002	2.63371	1.53894	3.32148	16.2548	4.94825	2.52371	>1000	1000	4.61471	>1000	>1000	>1000		1.3m	C1206	17.2273	3.49372	7.06993	8.40676	9.73011	29.4294	5.3963	15.0911	38.7955	222.589	3.95969	2.52033
	6.2m	C095	2.32645	0.294204	4.02498	2.45258	2.19025	1.4428	>1000	3.15234	3.73432	>1000	>1000	2.1218		5m	C1207	17.8027	2.37786	8.57185	7.19536	12.1225	5.70363	3.31834	8.77639	9.95994	5.93163	2.41618	1.5362
	1.3m	C144	4.53105	3.84211	4.00632	3.75412	5.28386	4.56907	>1000	1000	4.88395	>1000	>1000	0.962889		1.3m	C1212	28.4734	3.75629	114.838	5.64133	13.7823	11.9971	67.9158	16.8496	16.9708	20.5127	>1000	>1000
	6.2m	C051	13.373	1.88969	21.0493	10.9876	21.7621	11.0232	519.814	7.47666	20.4483	>1000	66.7157	0.326791		5m	C1213	28.7653	3.77904	15.6584	10.0532	22.6298	17.7198	35.18	22.2338	22.559	9.80262	>1000	>1000
	6.2m	C052	6.42655	2.11683	7.87814	5.51907	7.73348	3.88712	>1000	34.147	5.60553	>1000	>1000	0.395004		1.3m	C1359	38.5003	19.3389	19.02	27.954	27.6358	>1000	15.8682	41.2342	68.1506	370.954	16.5144	10.229
	1.3m	C515	7.60304	4.20091	8.95407	11.9372	9.14344	168.162	12.021	167.542	844.156	>1000	6.74069	6.74842		5m	C1344	29.6491	2.43978	14.6333	26.9206	18.2227	>1000	14.8357	20.5175	55.791	290.505	12.9098	8.5346
	6.2m	C511	6.34485	1.87815	9.06606	4.07612	6.45248	4.21728	2.93739	17.5149	7.99265	1.51839	1.69575	1.53991		1.3m	C1210	224.644	95.3849	66.0566	132.852	86.606	131.693	95.8647	98.4218	130.273	140.349	67.0155	53.5112
	1.3m	C005	16.9972	12.4552	30.4218	7.86585	21.1099	32.244	131.57	813.096	33.7154	51.6329	39.7067	33.4076		5m	C1211	258.43	107.81	109.087	145.027	162.503	187.508	116.931	103.116	163.495	176.057	87.1728	68.4182
	6.2m	C043	3.00914	0.367029	5.15775	4.01302	2.73356	1.30721	1.0789	2.41385	4.88423	0.87133	0.590479	0.926038		1.3m	C1314	284.685	254.592	960.988	61.3695	181.972	230.471	839.767	202.624	223.296	271.098	176.524	94.1426
	1.3m	C128	23.4227	21.473	35.7858	45.8624	38.2057	91.374	19.695	51.1865	44.035	54.8233	28.9066	250.096		5m	C1333	243.641	253.038	932.362	53.2124	162.219	194.136	799.283	221.606	207.543	239.11	161.967	107.018
	6.2m	C513	3.69267	1.03044	6.64981	4.09174	3.82724	3.34943	2.90721	7.48148	6.79782	2.6012	1.27167	4.75258		1.3m	C1312	400.618	197.944	124.137	135.797	222.107	261.441	371.16	205.808	299.892	457.649	242.243	240.63
	1.3m	C548	47.8407	19.2096	34.8899	35.4035	38.4381	28.6242	1000	1000	83.2663	537.984	543.166	30.6059		5m	C1332	20.1449	8.06832	9.3651	8.83548	13.2179	12.7238	18.0024	13.0563	16.1358	20.1318	10.1307	11.3207
	6.2m	C549	13.8741	1.14919	21.4667	13.4945	17.5413	12.6609	39.5178	5.045	12.6923	180.938	0.313919	0.290823		1.3m	C1315	420.945	173.116	107.009	104.232	199.984	288.655	268.942	240.274	340.546	240.499	206.543	163.599
	1.3m	C115	56.9255	52.1241	130.18	22.6346	66.9325	49.8607	>1000	>1000	116.037	692.201	404.028	542.094		5m	C1334	275.27	184.768	185.16	91.213	218.943	237.314	265.847	228.381	225.125	190.08	231.081	181.929
	6.2m	C572	84.0597	14.7127	125.353	13.6172	84.9123	68.9159	>1000	>1000	465.145	>1000	>1000	>1000		1.3m	C1317	705.797	305.739	330.586	223.399	391.774	506.306	493.869	501.691	648.224	408.738	240.297	217.107
	1.3m	C202	324.012	94.238	383.745	1000	346.642	>1000	741.68	1000	1000	1000	476.575	202.893		5m	C1335	335.854	242.673	240.058	120.258	268.073	240.554	424.446	319.523	325.295	248.109	337.726	227.745
	6.2m	C542	6.39625	3.86501	8.54514	5.75532	6.05484	18.0336	5.45568	17.1151	11.757	127.973	4.46396	3.83635		1.3m	C829	231.789	53.8243	748.861	63.4091	197.211	427.403	49.1238	77.1104	174.162	160.278	231.267	139.61
	1.3m	C032	400.203	28.7423	>1000	129.665	>1000	320.158	36.6122	195.674	584.231	31.7856	61.9377	51.6838		5m	C1187	>1000	105.743	>1000	196.497	946.995	540.361	73.2693	968.913	>1000	298.344	292.124	210.676
	6.2m	C080	278.455	19.7236	30.4513	14.8223	43.3438	110.459	3.65617	132.085	414.737	6.32644	0.68281	0.703231		1.3m	C1316	>1000	>1000	>1000	>1000	>1000	>1000	>1000	>1000	>1000	>1000	>1000	>1000
	1.3m	C143	583.488	453.208	511.474	306.875	552.108	>1000	>1000	>1000	>1000	>1000	>1000	>1000		5m	C1330	844.28	424.199	>1000	453.608	>1000	796.638	976.715	>1000	>1000	>1000	829.719	>1000
	1.3m	C164	204.366	161.278	121.48	87.6509	167.714	537.82	>1000	284.037	194.507	>1000	143.863	>1000		1.3m	C1263	388.989	246.845	667.647	187.09	>1000	498.132	629.176	805.22	797.638	963.774	499.775	>1000
	6.2m	C055	7.18321	2.51281	6.90333	6.49813	8.25755	5.78483	424.724	9.18452	7.93193	299.104	8.24933	>1000		5m	C2479	369.175	235.925	706.138	166.1	>1000	295.953	554.496	856.652	905.301	935.086	527.651	>1000
	1.3m	C108	>1000	68.6312	>1000	377.701	632.511	921.541	548.086	734.594	>1000	>1000	189.569	101.64		1.3m	C2430	65.7481	36.8059	67.7686	>1000	112.617	>1000	119.582	518.17	105.234	>1000	66.2492	21.6937
	6.2m	C573	8.67834	3.09438	>1000	4.05825	6.09302	6.88459	9.63322	9.84868	23.1221	11.0712	3.23691	3.5762		5m	C2431	9.51307	4.24599	20.6139	>1000	28.0898	13.4226	9.41123	21.6391	16.1155	>1000	8.78451	4.48369
	1.3m	C098	>1000	>1000	799.471	>1000	>1000	>1000	>1000	>1000	324.287	>1000	225.886	189.281		1.3m	C2465	43.2362	28.8389	99.603	15.6628	175.89	68.4443	>1000	>1000	150.407	>1000	>1000	100.614
	6.2m	C099	27.0509	9.38725	30.6937	21.7367	29.9807	17.19	14.944	50.0121	27.2206	4.0587	3.85285	2.65839		5m	C2464	5.00255	0.459026	19.5545	6.61987	20.4132	7.94667	17.5364	5.50533	10.8665	6.12407	934.196	1.14379
	1.3m	C132	>1000	>1000	>1000	>1000	>1000	>1000	>1000	>1000	>1000	>1000	100.516	63.1839		1.3m	C2051	2.30745	0.844111	376.302	2.40301	9.80834	3.74559	>1000	6.52311	5.13124	>1000	>1000	1000
	6.2m	C512	95.7996	16.6476	>1000	23.8995	254.026	66.5834	3.05325	92.0639	531.943	1.72486	1.32966	1.36819		5m	C2394	6.01503	0.487158	17.9429	9.43249	25.156	11.1026	>1000	14.3495	14.2511	>1000	>1000	6.563
			values in italic are derived from Muecksch et al., 2021, Immunity 54, 1853–1868 (https://doi.org/10.1016/j.immuni.2021.07.008)													1.3m	C2232	5.53205	2.42825	16.024	111.638	15.9943	4.30339	2.06159	6.53787	7.93428	>1000	1.9473	1.79925
																5m	C2460	8.45077	2.6613	26.0957	4.17212	25.3441	10.4972	6.61142	20.9913	16.2257	151.005	4.64592	2.77216
																1.3m	C2459	627.211	243.561	>1000	671.197	>1000	>1000	312.272	434.075	889.149	>1000	335.911	327.323
																5m	C2409	594.644	172.932	>1000	232.955	468.056	815.564	146.465	310.559	620.751	536.155	261.383	265.966
																1.3m	C2470	710.627	554.942	302.204	242.629	>1000	>1000	>1000	>1000	>1000	870.911	573.769	315.259
																5m	C2471	227.224	230.067	252.376	157.964	747.499	538.779	459.599	494.935	549.228	527.876	365.434	325.808
